# Supplementary material for: CT Features of Colorectal Schwannomas: Differentiation from Gastrointestinal Stromal Tumors
Source: PLoS One. 2016 Dec 22;11(12):e0166377. doi: 10.1371/journal.pone.0166377 (PMC5179024; doi:10.1371/journal.pone.0166377)
Supplement: S1 File — (XLSX) [file pone.0166377.s001.xlsx]

## Sheet: Sheet1
Serial number (anonymized)	Sex	Age	Type 1: schwannoma 2: GIST	Pathologic confirm 1: biopsy 2: surgery	Op type 1: ileocecectomy 2: right hemicolectomy 3: left hemicolectomy 4: AR 5: LAR 6: ULAR 7: Hartmann's op 8: segmental resection 9: polypectomy 10. ESD 11: others	AJCC T stage 1: T1 2: T2 3: T3 4: T4	GIST Risk stratification 0: none 1: low 2: high	LN hyperplasia or metastasis	Size(cm)	Longitudinal Location 1: Terminal ileum 2: cecum 3: AC 4: TC 5: DC 6: sigmoid 7: RS junction 8: rectum	Transverse Location 1: endophytic 2: exophytic 3: dumbell	Shape round:1, oval:2	Margin 1: smooth 2: lobulated	Homogeneity 1: homo 2: hetero	Necrosis 0: absent 1: present	Surface ulceration 0: absent 1: present	Calcification 0: absent 1: present	Attenuation on portal phase 1: low 2: iso 3: high	LN enlargement 0: absent 1: present	Metastasis 0: absent 1: present
1	F	75	1	2	3			0	1.5	5	2	2	1	1	0	0	0	3	0	0
2	M	68	1	2	5			24	2.7	8	1	1	1	2	1	0	0	3	1	0
3	F	59	1	2	11			2	1.6	3	2	1	1	1	0	0	0	3	0	0
4	M	45	1	2	3			16	1.7	4	1	1	2	1	0	0	0	2	0	0
5	M	47	1	2	5			11	1.3	6	3	1	1	1	0	0	0	3	0	0
6	F	58	1	2	11			0	1.6	8	1	1	1	1	0	0	0	3	0	0
7	F	62	1	2	4			0	4.5	8	1	1	1	1	0	0	0	2	0	0
8	M	45	1	2	11			0	1	8	2	1	1	1	0	0	0	3	0	0
9	M	70	1	2	2			25	3.1	2	3	2	1	1	0	0	0	3	1	0
10	F	75	1	2	5			0	3.7	8	3	1	1	1	0	0	0	3	0	0
11	M	58	1	2	3			0	3.9	5	1	1	1	1	0	0	0	3	1	0
12	M	65	1	2	5			0	3	8	3	1	2	1	0	0	0	3	1	0
13	F	76	1	2	5			0	1.1	8	2	1	1	1	0	0	0	3	0	0
14	F	65	2	2	6	3	2	0	10.8	8	3	1	2	2	1	1	0	2	0	0
15	M	57	2	2	6	2	2	0	4.4	8	2	1	1	1	0	0	0	2	0	0
16	F	54	2	2	11	2	1	0	1.6	8	3	1	1	1	0	0	0	2	0	0
17	M	76	2	2	11	2	2	0	2.5	8	2	2	1	1	0	0	0	2	0	0
18	M	72	2	2	11	2	2	0	4.8	8	3	2	1	2	1	0	0	3	0	1
19	M	55	2	2	5	2	2	0	1.3	8	2	1	1	1	0	0	0	2	0	0
20	M	54	2	2	11	3	2	0	6.3	8	3	1	2	2	1	0	1	3	0	0
21	M	56	2	1		4	2		9.2	8	3	2	2	2	1	0	0	2	0	0
22	F	56	2	2	11	4	2	0	10.9	8	2	1	1	2	1	0	1	2	0	0
23	M	68	2	2	5	3	2	0	11.7	8	2	2	2	2	1	0	0	2	0	0
24	M	69	2	2	11	2	1	0	2.6	8	3	2	2	1	0	0	0	2	0	0
25	F	67	2	2	5	4	2	0	18.4	8	2	2	2	2	1	0	0	3	0	1
26	M	73	2	2	11	2	2	0	1.8	8	2	2	1	1	0	0	1	3	0	0
27	F	37	2	2	5	3	2	0	7.6	8	3	2	2	2	1	1	0	2	0	0
28	M	50	2	2	11	2	1	0	3.4	8	2	1	1	1	0	0	0	2	0	0
29	M	64	2	2	11	1	0	0	1.1	8	2	1	1	1	0	0	0	3	0	0
30	F	57	2	2	3	4	2	0	4.5	4	1	2	1	2	1	0	0	2	0	0
31	M	52	2	2	5	3	2	0	6.8	8	3	1	2	1	0	1	0	2	0	0
32	M	51	2	2	6	3	2	0	5	8	2	1	2	1	0	0	1	2	0	0
33	M	65	2	2	4	3	2	0	5.7	6	2	1	2	1	0	0	0	2	0	0
34	M	72	2	1		4	2		12.3	8	2	2	2	2	1	0	1	3	0	0
